# Supplementary material for: Effects of Dietary Butyrate Supplementation on Digestive Physiology, Feed Utilization, and Growth Performance in Crustaceans: A Meta-Analysis and Meta-Regression
Source: Animals (Basel). 2026 Jul 14;16(14):2186. doi: 10.3390/ani16142186 (PMC13404980; doi:10.3390/ani16142186)
Supplement: Supplementary file 1 [file animals-16-02186-s001.zip]

Archive with 2 entries (2 files):
- animals-4426453-PRISMA checklist.pdf
- animals-4426453-Tables and Figures.pdf
